# Supplementary material for: Transcriptional Response of Burkholderia cenocepacia H111 to Severe Zinc Starvation
Source: Br J Biomed Sci. 2023 Sep 26;80:11597. doi: 10.3389/bjbs.2023.11597 (PMC10563805; doi:10.3389/bjbs.2023.11597)
Supplement: Supplementary file 2 [file Table2.csv]

Supplemntary Table S2. Full list of significantly differentially expressed genes.
Product (known or predicted) (27)	Locus tag (27)	log2 Fold Change in expression	p value	p value adjusted
Glycerol-3-phosphate dehydrogenase	I35_RS13735	-5.263061988	6.05E-08	9.13E-06
Diaminopimelate decarboxylase	I35_RS25975	-5.003385836	1.31E-07	1.68E-05
Translation initiation factor IF-1 2	I35_RS23825	-4.495477483	9.44E-05	0.005043043
Glycerol kinase	I35_RS13740	-4.235597783	2.12E-06	0.000223388
Hypothetical protein	I35_RS17295	-4.106261473	1.50E-05	0.001250066
Alkylphosphonate utilization protein	I35_RS32505	-3.59778736	5.87E-08	9.13E-06
Aldolase	I35_RS32510	-3.393813782	3.64E-08	5.87E-06
Hypothetical protein	I35_RS32515	-3.300579506	5.76E-11	1.14E-08
RNA helicase	I35_RS10190	-3.068648173	0.001000662	0.025920137
Lysine transporter LysE	I35_RS22845	-2.724901267	5.87E-06	0.000529129
n-acetyl-gamma-glutamyl-phosphate reductase	I35_RS16655	-2.686444773	2.05E-05	0.001583599
Uroporphyrin-III C-methyltransferase	I35_RS12715	-2.527603678	5.30E-05	0.003439743
Thiredoxin	I35_RS03095	-2.460179293	0.00106799	0.027058355
Spermidine synthase	I35_RS32500	-2.433711956	2.40E-05	0.001790561
Dioxygenase	I35_RS14515	-2.415249229	2.67E-06	0.000261085
ATP synthase subunit b	I35_RS00165	-2.411303669	4.40E-05	0.003024043
Glutamine synthetase	I35_RS10765	-2.366860655	0.000495076	0.01636581
Hypothetical protein	I35_RS04075	-2.355094182	1.63E-05	0.00130666
MIP family channel protein	I35_RS13745	-2.34927356	0.000429198	0.015213303
Uroporphyrin-III C-methyltransferase	I35_RS08110	-2.348103878	1.03E-07	1.43E-05
Peptidase M23	I35_RS07930	-2.283848351	0.0010646	0.027058355
ATP synthase F0F1 subunit A	I35_RS00155	-2.183650426	0.00034044	0.013504754
LysR-family transcriptional regulator	I35_RS34475	-2.107024951	0.000103242	0.005429617
Anthranilate synthase	I35_RS03110	-2.095343988	0.000470245	0.016002175
F0F1 STP synthase subunit C	I35_RS00160	-2.0890612	0.000159583	0.007801604
D-amino acid dehydrogenase	I35_RS04670	-2.027861444	3.58E-11	7.77E-09
Carbamoyl phosphate synthase small subunit	I35_RS05820	-2.024863193	0.000852671	0.023635014
Sulfate/thiosulfate transporter subunit	I35_RS07830	-1.953368679	2.75E-14	8.29E-12
ATP synthase subunit delta	I35_RS00170	-1.953169839	0.000275566	0.011593804
Cysteine ABC transporter substrate-binding protein	I35_RS07265	-1.906791888	1.78E-09	3.33E-07
ABC transporter permease	I35_RS07825	-1.894325985	1.97E-05	0.001550147
Hypothetical protein	I35_RS16940	-1.869659027	2.78E-06	0.0002645
MFS transporter	I35_RS18960	-1.848762153	0.001029695	0.026279936
Membrane protein	I35_RS32490	-1.81504873	0.000199307	0.009223924
Lead, cadmium, zinc and mercury transporting ATPase; copper translocating ATPase	I35_RS00280	-1.806957059	3.98E-20	2.30E-17
CopG family transcriptional regulator	I35_RS32495	-1.792579915	6.72E-05	0.00410318
Leucine export protein LeuE	I35_RS05825	-1.772104026	0.000680248	0.020385827
acetly-CoA carboxylase biotin carboxyl carrier protein subunit	I35_RS02375	-1.75878228	5.68E-05	0.003587083
Cobalamin biosynthesis protein CobW	I35_RS08120	-1.751813405	0.000242549	0.010523574
ATP synthase subunit alpha	I35_RS00175	-1.700583548	0.000731122	0.021477513
Glycerol-3-phosphate dehydrogenase [NAD(P)+]	I35_RS14615	-1.648102782	0.000917874	0.024697219
Orotate phosphoribosyltransferase	I35_RS00980	-1.646489027	0.002762281	0.049549755
Elongation factor P	I35_RS05055	-1.626658572	0.000743411	0.021656975
Class V aminotransferase	I35_RS18375	-1.622353622	2.40E-06	0.00024177
NrdR family transcriptional regulator	I35_RS03335	-1.600615578	0.001812369	0.03895191
Hypothetical protein	I35_RS14865	-1.591394714	0.000162983	0.007857151
LexA repressor	I35_RS07820	-1.563845968	7.23E-08	1.05E-05
Sulfate ABC transporter ATP-binding protein	I35_RS07840	-1.550689817	7.69E-12	1.75E-09
dihydroorotase	I35_RS03650	-1.549093106	0.001400027	0.032614054
2-Isopropylmalate synthase	I35_RS17500	-1.517727286	0.001396898	0.032614054
ATP synthase subunit gamma	I35_RS00180	-1.510752574	0.001319358	0.031540669
Diaminohydroxyphosphoribosylaminopyrimidine deaminase	I35_RS04110	-1.4993965	0.00153518	0.034941702
Porin	I35_RS32520	-1.471083668	0.000139733	0.006928775
Membrane protein	I35_RS28320	-1.459908245	4.58E-17	1.67E-14
Haloacid dehalogenase	I35_RS12515	-1.431207949	0.000397961	0.014694907
Lysine transporter LysE	I35_RS31010	-1.418270191	0.000929071	0.024806198
Cobalamin biosynthesis protein CbiX	I35_RS12710	-1.403898502	7.99E-05	0.004545017
NlpB/DapX lipoprotein	I35_RS10480	-1.398355373	0.00127363	0.030593571
Phosphoglucosamine mutase	I35_RS05865	-1.387803981	0.000992548	0.025880604
Aminopeptidase	I35_RS27390	-1.383826147	0.001879717	0.039764095
Phosphate ABC transporter ATP-binding protein	I35_RS04645	-1.374734112	0.000420935	0.015213303
Hypothetical protein	I35_RS00285	-1.363352381	3.62E-10	6.99E-08
pyrroline-5-carboxylate reductase	I35_RS02990	-1.359916469	0.001569867	0.035268656
Preprotein translocase subunit SecG	I35_RS11375	-1.348311136	0.001549128	0.03514394
Mthionone ABC transporter permease	I35_RS04650	-1.339291087	9.28E-05	0.004995925
Prephenate dehydrogenase	I35_RS04570	-1.333127999	0.000433914	0.015213303
Membrane protein	I35_RS02300	-1.324450405	0.000897064	0.024421257
Competence damage-inducible protein A	I35_RS02485	-1.318844183	0.000223505	0.010056873
Magnesium chelatase	I35_RS08135	-1.315353707	9.94E-05	0.005267444
Histidine kinase	I35_RS25785	-1.297918062	0.000350174	0.013694212
BolA family transcriptional regulator	I35_RS09505	-1.289851526	2.28E-06	0.000236295
Ecotin	I35_RS12285	-1.280412929	4.65E-05	0.003134596
Hypothetical protein	I35_RS11735	-1.278262678	0.000770932	0.022206668
Hypothetical protein	I35_RS17865	-1.277086034	0.002639374	0.047714932
Hypothetical protein	I35_RS00855	-1.275932343	0.00149807	0.03443971
ProQ activator of osmoprotectant transporter prop	I35_RS30065	-1.249502774	0.001218078	0.029985455
Membrabe protein	I35_RS02720	-1.243672598	7.01E-07	8.11E-05
Succinyl-CoA synthetase subunit alpha	I35_RS13585	-1.238485899	0.000802722	0.022469745
Membrane protein	I35_RS07065	-1.23805795	0.000411276	0.014948041
Sulfate ABC transporter permease	I35_RS07835	-1.228623935	5.26E-09	9.37E-07
Bifunctional riboflavin kinase/FMN adenylyltransferase	I35_RS12925	-1.227830085	0.001377672	0.03234334
Tellurium resistance protein	I35_RS11005	-1.217208943	0.000864662	0.023690113
Hypothetical protein	I35_RS29970	-1.21622367	0.000455141	0.015641527
Phytoene synthase	I35_RS29985	-1.197708794	0.000368026	0.014115105
Phage tail protein	I35_RS29530	-1.193508591	0.001558648	0.035244738
Short-chain dehydrogenase	I35_RS15260	-1.1822518	2.36E-05	0.00178006
Precorrin-8X methylmutase	I35_RS08200	-1.175035403	0.000122712	0.006218018
Oxidoreductase	I35_RS00930	-1.151300734	3.96E-11	8.34E-09
Porin	I35_RS21150	-1.141570747	0.00198085	0.040925766
Membrane protein	I35_RS04980	-1.138741008	0.001908672	0.040030205
Hypothetical protein (pseudogene)	I35_RS29980	-1.135370648	1.00E-08	1.70E-06
Branched-chain amino acid transporter permease subunit	I35_RS27100	-1.130696501	3.88E-05	0.002695973
Hypothetical protein	I35_RS28020	-1.130309622	0.000219211	0.010011596
TetR family transcriptional regulator	I35_RS28910	-1.102462479	7.33E-07	8.34E-05
ATPase	I35_RS00635	-1.10141134	0.001159171	0.028945924
UDP-N-acetylenolpyruvoylglucosamine reductase	I35_RS13140	-1.099244385	0.000333058	0.013364655
Hypothetical protein	I35_RS11895	-1.097059833	0.002518918	0.046506198
Cobaltochelatase subunit CobN	I35_RS08125	-1.089835892	0.00040656	0.014911049
Glucose-1-dehydrogenase	I35_RS11495	-1.077337684	7.34E-05	0.004281405
GTP cyclohydrolase	I35_RS20635	-1.075658296	0.000675167	0.020378311
Hypothetical protein	I35_RS04475	-1.074369361	0.000475212	0.016092308
Cob(I)alamin adenolsyltransferase/cobinamide ATP-dependent adenolsyltransferase	I35_RS08100	-1.064248807	0.002357902	0.04549498
Nitrogen regulatory protein P-II 1	I35_RS14680	-1.050784854	0.001980518	0.040925766
Hypothetical protein (pseudogene)	I35_RS07060	-1.048139506	0.001090575	0.027430338
Membrane protein	I35_RS11000	-1.048096866	0.001611768	0.035832439
BolA family transcriptional regulator	I35_RS01555	-1.038530764	0.000519046	0.01707685
Alanine racemase	I35_RS21730	-1.037269012	4.04E-07	4.84E-05
Cobalamin biosynthesis protein CobD	I35_RS12605	-1.033565336	6.09E-05	0.003809412
Hypothetical protein	I35_RS02615	-1.02904441	0.000866795	0.023690113
DNA polymerase III subunit delta	I35_RS02620	-1.02243118	1.08E-06	0.000117507
Membrane protein	I35_RS29065	-1.016890449	0.002477487	0.046036327
Hypothetical protein	I35_RS09220	-1.008554453	0.002232257	0.044275214
AraC family transcriptional regulator	I35_RS04830	-1.007099333	5.61E-05	0.003571519
CysB familiy transcriptional regulator	I35_RS07845	-1.002237612	0.000259284	0.011110803
Leucine/Isoleucine/Valine transporter permease subunit	I35_RS27095	-1.000842979	0.000748729	0.021656975
CAAX amino protease	I35_RS24325	-1.000468028	7.90E-05	0.004530851
lclR family transcriptional regulator	I35_RS28860	1.006356517	1.24E-07	1.66E-05
tRNA methyltransferase	I35_RS14605	1.007676318	8.24E-05	0.004651302
Cro/Cl family transcriptional regulator	I35_RS26095	1.014755489	0.000139052	0.006928775
C4-dicarboxylate ABC transporter	I35_RS31315	1.049711172	2.72E-05	0.001987103
Hypothetical protein	I35_RS32110	1.064117464	0.000446919	0.01559052
LysR-family transcriptional regulator	I35_RS33210	1.074215216	5.21E-05	0.003410797
AMP-dependent synthetase	I35_RS27715	1.079199003	0.001011041	0.026091631
Poly-beta-hydroxybutyrate polymerase	I35_RS08895	1.092826912	0.001344338	0.031890925
DEAD/DEAH box helicase	I35_RS16235	1.093759994	0.001534047	0.034941702
Acetyl-CoA synthetase	I35_RS11065	1.099882237	0.000718116	0.021213444
Formate dehydrogenase subunit gamma	I35_RS04515	1.103932943	0.002529577	0.0465791
Branched-chain amino acid ABC transporter substrate-binding protein	I35_RS30715	1.113902203	3.14E-07	3.82E-05
Alpha/beta hydrolase	I35_RS15195	1.116049984	0.002070677	0.042403066
Chemotaxis protein CheZ	I35_RS00720	1.147125099	0.00056802	0.018005454
MarR family transcriptional regulator	I35_RS30640	1.154088572	0.002636491	0.047714932
Peptidase S10	I35_RS18345	1.167012334	0.002756199	0.049549755
Acetylpolyamine aminohydrolase	I35_RS05645	1.187579824	0.002033408	0.041886996
Methylcrotonoyl-CoA carboxylase	I35_RS28060	1.191065702	0.001264116	0.030593571
Hypothetical protein	I35_RS16825	1.191671941	0.000492891	0.01636581
Hypothetical protein	I35_RS20425	1.245345478	4.44E-05	0.003024043
Chemotaxis protein CheR	I35_RS00700	1.250459879	0.001264641	0.030593571
Chemotaxis protein CheD	I35_RS00705	1.253348323	0.000216983	0.00997548
Enoyl-CoA hydratase	I35_RS24340	1.270788954	0.002504688	0.046366785
Hypothetical protein	I35_RS20795	1.274585711	0.000909945	0.024579141
AMP-binding protein	I35_RS00195	1.310340278	0.000134332	0.006757481
two-component system protein-glutamate methylesterase response regulator	I35_RS00710	1.313165856	0.000490224	0.016361221
Amino acid ABC transporter substrate-binding protein	I35_RS31310	1.366582865	7.50E-05	0.00433824
Fis family transcriptional regulator	I35_RS04770	1.393411491	3.34E-15	1.05E-12
Aldehyde dismutase	I35_RS27515	1.409216974	4.30E-14	1.19E-11
Formate dehydrogenase subunit alpha	I35_RS04505	1.435747468	0.000424191	0.015213303
N-formimino-L-glutamate deiminase	I35_RS10855	1.436303261	0.000539343	0.017414509
Sulfonate ABC transporter substrate-binding protein	I35_RS05620	1.482543039	1.24E-07	1.66E-05
Amino acid ABC transporter substrate binding protein	I35_RS00220	1.4855011	0.000320687	0.013018758
Histidinol phosphatase	I35_RS06175	1.505331935	1.23E-13	3.27E-11
N-formylglutamate deformylase	I35_RS10850	1.50596863	1.55E-08	2.56E-06
Phenylacetate CoA ligase (pseudogene)	I35_RS24345	1.508166537	0.001187055	0.029430497
AsnC family transcriptional regulator	I35_RS17840	1.520955173	0.000119799	0.006206305
Universal stress protein A	I35_RS07805	1.522660653	0.000536525	0.017404458
LysR-family transcriptional regulator	I35_RS05635	1.541078655	7.24E-05	0.004258969
Glycosyl transferase family 51	I35_RS13660	1.572843372	0.002428962	0.045715388
Hypothetical protein	I35_RS29565	1.593894784	0.002373888	0.04549498
Cysteine ABC transporter permease	I35_RS16060	1.644257901	9.31E-16	3.23E-13
GntR family transcriptional regulator	I35_RS09815	1.686339638	1.18E-12	2.91E-10
ABC transporter substrate-binding protein	I35_RS19845	1.766462953	1.41E-12	3.38E-10
MerR familiy transcriptional regulator	I35_RS21990	1.77728966	1.54E-15	5.08E-13
Iron ABC transporter substrate-binding protein	I35_RS06180	1.79225795	4.53E-11	9.25E-09
TetR family transcriptional regulator	I35_RS07160	1.826855711	6.98E-08	1.03E-05
C-5 sterol desaturase	I35_RS13470	1.839430465	0.00095194	0.025222786
Dihydroorotase	I35_RS28520	1.888336151	2.26E-20	1.42E-17
Formate dehydrogenase oxidoreductase	I35_RS33235	1.96836372	2.99E-19	1.30E-16
Hypothetical protein	I35_RS07050	1.977733824	0.001932731	0.040322371
ATP-dependent Clp protease ClpC	I35_RS33230	1.985950016	1.34E-18	5.16E-16
Hypothetical protein	I35_RS16045	2.046747087	7.82E-12	1.75E-09
2,2-Dialkylglycine decarboxylase	I35_RS27035	2.047152459	2.39E-06	0.00024177
Hypothetical protein	I35_RS29435	2.072176035	0.000782349	0.022280782
DNA-binding protein	I35_RS16595	2.091617711	3.97E-06	0.000362322
Hypothetical protein	I35_RS10865	2.099694274	0.00079766	0.022469745
ABC transporter permease	I35_RS13380	2.238628283	6.02E-33	5.97E-30
Alpha/beta hydrolase	I35_RS20825	2.246852811	0.001618735	0.035832439
Hypothetical protein	I35_RS22340	2.300982216	9.62E-09	1.67E-06
Phenol degradation protein	I35_RS06165	2.320499563	2.62E-31	2.27E-28
Imidazolonepropionase	I35_RS10860	2.326828435	0.00078493	0.022280782
Hypothetical protein	I35_RS18920	2.423450935	0.001884527	0.039764095
TonB dependent receptor	I35_RS23575	2.48708683	3.69E-06	0.000346391
Glyoxalase	I35_RS29380	2.680789605	5.09E-29	3.92E-26
TonB-dependent receptor	I35_RS06170	2.762808558	2.22E-19	1.03E-16
MFS transporter	I35_RS13620	2.768646664	0.001856839	0.039419489
Acyl-CoA dehydrogenase	I35_RS28545	2.809792771	1.01E-18	4.11E-16
ABC transporter ATP-binding protein	I35_RS13375	2.983146959	9.09E-28	6.31E-25
Phenylacetate -CoA oxygenase subunit PaaB	I35_RS01040	3.088767817	3.18E-05	0.002296074
Carbonate dehydratase	I35_RS28525	3.090073095	1.60E-64	3.69E-61
Urocanate hydratase	I35_RS10870	3.121275534	0.000222796	0.010056873
Phenylacetic acid degradation protein	I35_RS01035	3.221187039	2.04E-05	0.001583599
Histidine utilization repressor	I35_RS10875	3.330074112	8.86E-07	9.92E-05
Amino acid ABC transporter ATP-binding protein	I35_RS16055	3.362442596	1.80E-19	8.91E-17
Cation ABC transporter substrate-binding protein	I35_RS13370	3.449536319	1.20E-19	6.40E-17
6-carboxy-5,6,7,8-tetrahydropterin synthase	I35_RS28530	3.534715892	3.23E-59	4.48E-56
Phenylacetate-CoA oxygenase subunit PaaJ	I35_RS01030	3.547319093	1.69E-07	2.09E-05
4-hydroxyphenylpyruvate dioxygenase	I35_RS01000	3.652890929	7.16E-13	1.84E-10
Histidine ammonia-lyase	I35_RS10880	3.743017919	8.51E-08	1.21E-05
Phenylacetic acid degradation protein	I35_RS01025	3.833347834	6.03E-08	9.13E-06
GTP cyclohydrolase	I35_RS28535	4.083416486	4.92E-114	3.42E-110
Fur family transcriptional regulator	I35_RS13365	4.633320929	3.83E-63	6.65E-60
Alpha/beta hydrolase	I35_RS16050	5.000537573	2.09E-45	2.42E-42
Hypothetical protein	I35_RS28540	6.436363914	4.38E-94	1.52E-90
